# Supplementary material for: Phylogenomic analysis supports the ancestral presence of LPS-outer membranes in the Firmicutes
Source: eLife. 2016 Aug 31;5:e14589. doi: 10.7554/eLife.14589 (PMC5007114; doi:10.7554/eLife.14589)
Supplement: Supplementary file 1. — DOI: http://dx.doi.org/10.7554/eLife.14589.015 [file elife-14589-supp1.xlsx]

## Sheet: diderm markers
				LPS SYNTHESIS																		OMP ASSEMBLY			OM-PG attachment	LIPOPROTEIN SYNTHESIS				MOTILITY AND APPENDAGES				HYPOTHETICAL PROTEINS
Strain	Family	Order	Class	COG1043	COG0774	COG0764	COG1044	COG3494	COG0763	COG1663	COG1519	COG0794	COG2877	COG1778	COG1212	COG1560	COG1132	COG1137	COG0795	COG3117	COG1452	COG2911	COG4775	COG2825	COG3203	COG0815	COG2834	COG4591		COG4796	COG1706	COG2063	COG1261	COG0750	COG0816	COG4372
				Acyl-[acyl carrier protein]--UDP-N-acetylglucosamine O-acyltransferase	UDP-3-O-acyl-N-acetylglucosamine deacetylase	3-hydroxymyristoyl/3-hydroxydecanoyl-(acyl carrier protein) dehydratases	UDP-3-O-[3-hydroxymyristoyl] glucosamine N-acyltransferase	Uncharacterized protein conserved in bacteria	Lipid A disaccharide synthetase	Tetraacyldisaccharide-1-P 4'-kinase	3-deoxy-D-manno-octulosonic-acid transferase	Predicted sugar phosphate isomerase involved in capsule formation	3-deoxy-D-manno-octulosonic acid (KDO) 8-phosphate synthase	Low specificity phosphatase (HAD superfamily)	CMP-2-keto-3-deoxyoctulosonic acid synthetase	Lauroyl/myristoyl acyltransferase		ABC-type (unclassified) transport system, ATPase component	Predicted permeases	Uncharacterized protein conserved in bacteria	Organic solvent tolerance protein OstA	Uncharacterized protein conserved in bacteria	Outer membrane protein/protective antigen OMA87	Outer membrane protein	Outer membrane protein (porin)	Apolipoprotein N-acyltransferase	Outer membrane lipoprotein-sorting protein	permease component of ABC transporters involved in lipoprotein release		Type II secretory pathway, component HofQ	Flagellar basal-body P-ring protein	Flagellar basal body L-ring protein	Flagellar basal body P-ring biosynthesis protein	Predicted membrane-associated Zn-dependent proteases 1	Predicted endonuclease involved in recombination (possible Holliday junction resolvase in Mycoplasmas and B. subtilis)	Uncharacterized conserved protein, contains DUF3084 domain
				lpxA	lpxC	fabZ	lpxD	lpxI	lpxB	lpxK	waaA	kdsD	kdsA	kdsC	kdsB	waaM	msbA	lptB	lptF/lptG	lptC	lptA	tamB	bamA/tamA	skp	ompM	lnt	lolA	lolC/E	lolD	pilQ	flgI	flgH	flgA	-	-	-
Acidaminococcus fermentans DSM 20731	Acidaminococcaceae	Selenomonadales	Negativicutes	CP001859.1	WP_012939029		WP_012939032	WP_012939027	WP_012939026	WP_012939024		WP_012939021	WP_012939022	WP_012939020	WP_012939023	WP_012939030 WP_012939019	WP_041666679	WP_012939016	WP_012939015	WP_012939018	WP_041666678	WP_012939037	WP_012939036	WP_012939035 WP_012939033 WP_041666234	WP_012939007 WP_012939008 WP_012939009 WP_012939010					WP_041666385				WP_012939042	WP_012939011	WP_012939012
Acidaminococcus intestini RyC-MR95	Acidaminococcaceae	Selenomonadales	Negativicutes	AEQ22977	AEQ22979	AEQ22978	AEQ22982	AEQ22976	AEQ21864	AEQ21866		AEQ21869	AEQ21868	AEQ21870	AEQ21867	AEQ22980 AEQ21871	AEQ21865	AEQ21874	AEQ21875	AEQ21872	AEQ21873	AEQ22987	AEQ22986	AEQ22985 AEQ22983AEQ22069	AEQ21967 AEQ21968 AEQ23481 AEQ23568 AEQ23629					AEQ21341				AEQ22992	AEQ22079	AEQ22078
Phascolarctobacterium sp. CAG:207	Acidaminococcaceae	Selenomonadales	Negativicutes	CDB46246	CDB46244	CDB46245	CDB46242	CDB46247	CDB46248	CDB46250		CDB46253	CDB46252	CDB46254	CDB46251	CDB46243 CDB46255	CDB46249	CDB46258	CDB46259	CDB46256	CDB46257	CDB46234	CDB46237	CDB46239 CDB46241CDB45846	CDB45003 CDB46131 CDB46132 CDB46133 CDB46137 CDB46285					CDB46367				CDB46229	CDB46261	CDB46260
Phascolarctobacterium sp. CAG:266	Acidaminococcaceae	Selenomonadales	Negativicutes	CDB35567	CDB35565	CDB35566	CDB35563	CDB35568	CDB35569	CDB35572	CDB35571	CDB35575	CDB35574	CDB35576	CDB35573	CDB35564 CDB35577	CDB35570	CDB35581	CDB35582	CDB35578	CDB35580	CDB35554_CDB35555	CDB35558	CDB35560 CDB35562	CDB35060 CDB35326 CDB35544 CDB35633					CDB35391					CDB35584	CDB35583
Phascolarctobacterium succinatutens YIT 12067	Acidaminococcaceae	Selenomonadales	Negativicutes	EFY05466	EFY05464	EFY05465	EFY05462	EFY05467	EFY05468	EFY05470		EFY05473	EFY05472	EFY05474	EFY05471	EFY05463 EFY05475	EFY05469	EFY05478	EFY05479	EFY05476	EFY05477	EFY05453	EFY05456	EFY05459 EFY05461 EFY04201	EFY04370 EFY04792 EFY04874 EFY05052 EFY05322					EFY04181				EFY05448	EFY05481	EFY05480
Succinispira mobilis DSM 6222	Acidaminococcaceae	Selenomonadales	Negativicutes	WP_019878372	WP_019878375	WP_019878373	WP_019878377	WP_019878371	WP_019878369	WP_019878366		WP_019878362	WP_019878363	WP_019878361	WP_019878364	WP_019878376 WP_019878360	WP_019878368	WP_019878357	WP_019878356	WP_019878359	WP_019878358	WP_019878385	WP_019878382	WP_019878380 WP_019878378	WP_019878351 WP_019878412 WP_019878413					WP_019880081	WP_019878396	WP_019878398	WP_019878399	WP_019878392	WP_019878352	WP_019878353
Acetonema longum DSM 6540	Veillonellaceae	Selenomonadales	Negativicutes	EGO62937	EGO62939	EGO62938	EGO62944	EGO62936	EGO62935	EGO62932	EGO62933	EGO62929	EGO62930	EGO62928	EGO62931	EGO62942 EGO64994 EGO65127 EGO62927	EGO62934	EGO62924	EGO62922	EGO62926	EGO62925	EGO62952	EGO62949	EGO62947 EGO62945 EGO62897	EGO62916 EGO62920					EGO61900	EGO64076	EGO64075	EGO64074	EGO62957	EGO62919	EGO62921
Anaeroglobus geminatus F0357	Veillonellaceae	Selenomonadales	Negativicutes	EHM40704	EHM40702	EHM40703	EHM42878	EHM42997	EHM42998	EHM43001	EHM43000	EHM43004	EHM43003	EHM43005	EHM43002	EHM42879 EHM43007	EHM42999	EHM43010	EHM43011	EHM43008	EHM43009	EHM42870	EHM42873	EHM42875 EHM42877 EHM44051	EHM39400 EHM39414 EHM39416					EHM42661				EHM43059	EHM43014	EHM43013
Anaeromusa acidaminophila DSM 3853	Veillonellaceae	Selenomonadales	Negativicutes	WP_018702907	WP_018702905	WP_018702906	WP_018702902	WP_018702908	WP_018702909	WP_018702912	WP_018702911	WP_018704254	WP_018702914	WP_018702915	WP_018702913	WP_018702904 WP_018702916	WP_018702910	WP_018702919	WP_018702920	WP_018702917	WP_018702918	WP_018702894	WP_018702897	WP_018702899 WP_018702901 WP_018704139	WP_018702923					WP_018702178	WP_018702885	WP_018702884	WP_018702883	WP_018702889	WP_018702922	WP_018702921
Centipeda periodontii DSM 2778	Veillonellaceae	Selenomonadales	Negativicutes	EGK56942	EGK56945	EGK56944	EGK60922	EGK56941	EGK56940	EGK56937		EGK56934	EGK56935	EGK56933	EGK56936	EGK60923 EGK56932	EGK56938	EGK56929	EGK62761	EGK56931	EGK56930	EGK60911	EGK60914	WP_006305654.1 WP_006305656.1	EGK60139 EGK61144 EGK61957 EGK61995 EGK62465					EGK60810	EGK62610	EGK62611	EGK62612	EGK56733	EGK62759	EGK62760
Dialister invisus DSM 15470	Veillonellaceae	Selenomonadales	Negativicutes	EEW97091	EEW97088	EEW97089	EEW96441	EEW96700	EEW96699	EEW96696	EEW96697	EEW96693	EEW96694	EEW96692	EEW96695	EEW96440 EEW96691	EEW96698	EEW96688	EEW96687	EEW96690	EEW96689	EEW96449	EEW96446	EEW96444 EEW96442 EEW97812 EEW97110	EEW96880 EEW96882 EEW97544					EEW96889				EEW96454	EEW96685	EEW96686
Dialister micraerophilus DSM 19965	Veillonellaceae	Selenomonadales	Negativicutes	EGF14886	EGF14884	EGF14885	EGF16767	EGF15229	EGF15228	EGF15225	EGF15226	EGF15222	EGF15223	EGF15221	EGF15224	EGF16766 EGF15220	EGF15227	EGF15217	EGF15216	EGF15219	EGF15218	EGF16772	EGF16771	EGF16770 EGF16768 EGF13565	EGF13643 EGF13644					EGF12896				EGF15787	EGF15214	EGF15215
Dialister succinatiphilus YIT 11850	Veillonellaceae	Selenomonadales	Negativicutes	EHO63095	EHO63093	EHO63094	EHO63666	EHO62107	EHO62108	EHO62111	EHO62110	EHO62114	EHO62113	EHO62115	EHO62112	EHO63667 EHO62116	EHO62109	EHO62119	EHO62120	EHO62117	EHO62118	EHO63658	EHO63661	EHO63663 EHO63665 EHO62810	EHO61926 EHO61927 EHO61931 EHO61936 EHO61949 EHO62899					EHO62442				EHO63653	EHO62122	EHO62121
Megamonas funiformis YIT 11815	Veillonellaceae	Selenomonadales	Negativicutes	EHR33587	EHR33585	EHR33586	EHR33583	EHR33588	EHR33589	EHR33591		EHR33594	EHR33593	EHR33595	EHR33592	EHR33584 EHR33596	EHR33590	EHR33599	EHR33600	EHR33597	EHR33598	EHR33578	EHR33579	EHR33580 EHR33582 EHR34948	EHR34168 EHR34982 EHR35037 EHR35049 EHR36441 EHR38789					EHR33836				EHR33573	EHR33602	EHR33601
Megamonas rupellensis DSM 19944	Veillonellaceae	Selenomonadales	Negativicutes	WP_018998787	WP_018998786	WP_008539755	WP_018998784	WP_008539757	WP_018998788	WP_018998789		WP_008539763	WP_018998791	WP_018998792	WP_018998790	WP_018998785 WP_008539767	WP_008539759	WP_008539774	WP_008539776	WP_018998793	WP_008539772	WP_018998780	WP_018998781	WP_018998782 WP_008539751 WP_008539446	WP_018998688 WP_018998860 WP_018999472 WP_018999668 WP_018999967					WP_018998755				WP_018998776	WP_018998795	WP_018998794
Megasphaera elsdenii DSM 20460	Veillonellaceae	Selenomonadales	Negativicutes	WP_014015063	WP_014015065	WP_014015064	WP_014015880	WP_014015062	WP_014015061	WP_014015057	WP_014015058	WP_027894710	WP_014015056	WP_014015054	WP_014015057	WP_014015881 WP_014015053	WP_014015060	WP_014015050	WP_014015049	WP_014015052	WP_041647358	WP_014015872	WP_014015875	WP_014015877 WP_014015879 WP_014015452 WP_014015499	WP_036220515 WP_041647529 WP_014017020 WP_014017022 WP_014017110					WP_041647371				WP_041647121	WP_014015047	WP_014015048
Megasphaera genomosp. type_1 str. 28L	Veillonellaceae	Selenomonadales	Negativicutes	EFD93492	EFD93490	EFD93491	EFD93969	EFD93493	EFD93494	EFD93497	EFD93496	EFD93500	EFD93499	EFD93501	EFD93498	EFD93968 EFD93502	EFD93495	EFD93505	EFD93506	EFD93503	EFD93504	EFD93977	EFD93974	EFD93972 EFD93970 EFD94581	EFD93679 EFD93680 EFD93681 EFD93682 EFD94032					EFD94332				EFD93982	EFD93508	EFD93507
Megasphaera micronuciformis F0359	Veillonellaceae	Selenomonadales	Negativicutes	EFQ04938	EFQ04940	EFQ04939	EFQ03872	EFQ04937	EFQ04936	EFQ04933	EFQ04934	EFQ04930	EFQ04931	EFQ04929	EFQ04932	EFQ03873 EFQ04928	EFQ04935	EFQ04925	EFQ04924	EFQ04927	EFQ04926	EFQ03864	EFQ03867	EFQ03869 EFQ03871 EFQ05044	EFQ03583 EFQ03584 EFQ03585 EFQ03587 EFQ03588 EFQ03590					EFQ04807				EFQ03858	EFQ04922	EFQ04923
Megasphaera sp. UPII 135-E	Veillonellaceae	Selenomonadales	Negativicutes	EGS32759	EGS32766	EGS32735	EGS33282	EGS32775	EGS32768	EGS32748	EGS32777	EGS32747	EGS32765	EGS32756	EGS32743	EGS33309 EGS32772	EGS32740	EGS32761	EGS32770	WP_007392950.1	EGS32755	EGS33268	EGS33273	EGS32208 EGS33287 EGS33294	EGS32632 EGS32803 EGS33067 EGS35634					EGS36368				EGS33299	EGS32840	EGS32810
Mitsuokella multacida DSM 20544	Veillonellaceae	Selenomonadales	Negativicutes	EEX68845	EEX68843	EEX68844	EEX68841	EEX68846	EEX68847	EEX68849		EEX68852	EEX68851	EEX68853	EEX68850	EEX68842 EEX68854	EEX68848	EEX68857	EEX68858	EEX68855	EEX68856	EEX68832	EEX68836	EEX68838 EEX68840	EEX67736 EEX67737 EEX67743 EEX67744 EEX67745 EEX67775 EEX68684 EEX69207 EEX69224 EEX69401					EEX69360				EEX67730	EEX68860	EEX68859
Mitsuokella sp. oral taxon 131 str. W9106	Veillonellaceae	Selenomonadales	Negativicutes	ERL04981	ERL04979	ERL04980	ERL25154	ERL04982	ERL04983	ERL04985		ERL04988	ERL04987	ERL04989	ERL04986	ERL25153 ERL04990	ERL04984	ERL04993	ERL04994	ERL04991	ERL04992	ERL25162	ERL25159	ERL25157 ERL25155	ERL03693 ERL04245 ERL04341 ERL05608 ERL25151					ERL04826	ERL04134	ERL04133	ERL04132	ERL04137	ERL04996	ERL04995
Pelosinus fermentans DSM 17108	Veillonellaceae	Selenomonadales	Negativicutes	EIW28203	EIW28201	EIW28202	EIW28196	EIW28204	EIW28205	EIW28208	EIW28207	EIW28211	EIW28210	EIW28212	EIW28209	EIW28198 EIW28213	EIW28206	EIW28216	EIW28217	EIW28214	EIW28215	EIW28188	EIW29184 EIW28191	EIW29600 EIW30090 EIW28193 EIW28195	EIW28219 EIW28220 EIW28222 EIW28223 EIW28224 EIW30787	EIW29390				EIW31670	EIW28178	EIW28177	EIW28176	EIW28183	EIW28221	EIW28218
Selenomonas artemidis F0399	Veillonellaceae	Selenomonadales	Negativicutes	EFW29846	EFW29844	EFW29845	EFW29826	EFW29847	EFW29848	EFW29850		EFW29853	EFW29852	EFW29854	EFW29851	EFW29827 EFW29855	EFW29849	EFW29858	EFW29282	EFW29856	EFW29857	EFW29815	EFW29818	EFW29823 EFW29825	EFW29100 EFW29102 EFW29103 EFW30752 EFW30753					EFW29781	EFW29197	EFW29198	EFW29199	EFW30312	EFW29280	EFW29281
Selenomonas bovis DSM 23594	Veillonellaceae	Selenomonadales	Negativicutes	WP_019542593	WP_020700516	WP_019542594	WP_019542840	WP_019542592	WP_019542591	WP_019542589		WP_019542348	WP_019542587	WP_019542586	WP_020700515	WP_019542841 WP_019542585	WP_019542590	WP_019542582	WP_019542581	WP_019542584	WP_019542583	WP_019542832	WP_019542835	WP_019542837 WP_020700531	WP_019541952 WP_019542727 WP_019542958 WP_019543001 WP_020700485					WP_019542341	WP_019542617	WP_019542618	WP_019542619	WP_019542614	WP_019542579	WP_019542580
Selenomonas flueggei ATCC 43531	Veillonellaceae	Selenomonadales	Negativicutes	EEQ48460	EEQ48462	EEQ48461	EEQ47712	EEQ48459	EEQ48458	EEQ48455	EEQ48456	EEQ48451	EEQ48452	EEQ48450	EEQ48453	EEQ47711 EEQ48449	EEQ48457	EEQ48446	EEQ48149	EEQ48448	EEQ48447	EEQ47723	EEQ47720	EEQ47715 EEQ47713	EEQ48095 EEQ48096 EEQ49291					EEQ47582	EEQ48177	EEQ48178	EEQ48179	EEQ47813	EEQ48147	EEQ48148
Selenomonas infelix ATCC 43532	Veillonellaceae	Selenomonadales	Negativicutes	EHG20624	EHG20626	EHG20625	EHG19890	EHG20623	EHG20622	EHG20620		EHG20615	EHG20616	EHG20614	EHG20619	EHG19891 EHG20613	EHG20621	EHG20610	EHG19811	EHG20612	EHG20611	EHG19879	EHG19882	EHG19887 EHG19889	EHG21152 EHG21400 EHG22709					EHG19583	EHG20692	EHG20693	EHG20694	EHG19807	EHG19813	EHG19812
Selenomonas noxia ATCC 43541	Veillonellaceae	Selenomonadales	Negativicutes	EFF66669	EFF66671	EFF66670	EFF65855	EFF66668	EFF66667	EFF66665		EFF66662	EFF66663	EFF66661	EFF66664	EFF65854 EFF66660	EFF66666	EFF66657	EFF66386	EFF66659	EFF66658	EFF65866	EFF65863	EFF65858 EFF65856	EFF65771 EFF65772 EFF66254 EFF66255 EFF67013					EFF66054	EFF66351	EFF66352	EFF66353	EFF65782	EFF66384	EFF66385
Selenomonas ruminantium subsp. lactilytica TAM6421	Veillonellaceae	Selenomonadales	Negativicutes	WP_014425724	WP_014425726	WP_014425725	WP_014425728	WP_014425723	WP_014425722	WP_014425720		WP_014425717	WP_014425718	WP_014425716	WP_014425719	WP_014425727 WP_014425715	WP_014425721	WP_041914435	WP_041914434	WP_014425714	WP_041914436	WP_041914438	WP_014425733	WP_014425731 WP_014425729	WP_014423325 WP_014423326 WP_014423327 WP_014423548 WP_014423577 CCU79916 CCU79917 WP_014425755 WP_014425842 WP_014425911 WP_014425915					WP_014425516	WP_014423312	WP_014423311	WP_041914480	WP_014423315	WP_014425709	WP_014425710
Selenomonas sp. oral taxon 138 str. F0429	Veillonellaceae	Selenomonadales	Negativicutes	EKX96344	EKX96346	EKX96345	EKX99410	EKX96343	EKX96342	EKX96340		EKX96336	EKX96337	EKX96335	EKX96339	EKX99409 EKX96334	EKX96341	EKX96331	EKX95935	EKX96333	EKX96332	EKX99421	EKX99418	EKX99413 EKX99411	EKX95664 EKX95696 EKX97229 EKX97365 EKX98171 WP_015924040.1 WP_015924039.1 WP_015924037.1 WP_015924036.1					EKY01338	EKX95960	EKX95961	EKX95962	EKX99277	EKX95933	EKX95934
Selenomonas sputigena ATCC 35185	Veillonellaceae	Selenomonadales	Negativicutes	WP_006190689	WP_006190686	WP_006190687	WP_037367503	WP_006190691	WP_006190694	WP_006190697		WP_013740897	WP_037367488	WP_006190702	WP_006190698	WP_006191114 WP_006190704	WP_006190695	WP_006190708	WP_006190709	WP_006190705	WP_006190706	WP_006191096	WP_013740964	WP_006191103 WP_006191106	WP_013740491 WP_013740497 WP_006192389 WP_013740923 WP_013741031					WP_013741000	WP_006190551	WP_006190547	WP_006190546	WP_006191085	WP_006190711	WP_006190710
Sporomusa ovata DSM 2662	Veillonellaceae	Selenomonadales	Negativicutes	EQB26499	EQB26501	EQB26500	EQB26506	EQB26498	EQB26497	EQB26494	EQB26495	EQB26491	EQB26492	EQB26490	EQB26493	EQB26504 EQB26489	EQB26496	EQB26486	EQB28642 EQB26485	EQB26488	EQB26487	EQB26514	EQB26511	EQB26509 EQB26507 EQB25915 EQB25873 EQB26119 EQB26698	EQB24812 EQB24947 EQB26479 EQB26480 EQB26481EQB26606 EQB26801 EQB27207 EQB28955	EQB25292				EQB29216	EQB26523	EQB26524	EQB26525	EQB26519	EQB26482	EQB26484
Thermosinus carboxydivorans Nor1	Veillonellaceae	Selenomonadales	Negativicutes	EAX46454	EAX46472	EAX46453	EAX46467	EAX46455	EAX46456	EAX46459	EAX46458	EAX47323	EAX46461	EAX47322	EAX46460	EAX47321	EAX46457	EAX47318	EAX47317	EAX47320	EAX47319	EAX47474	EAX47477	EAX46464 EAX46466	EAX47313 EAX47315 EAX47357					EAX48927	EAX47461	EAX47460	EAX47459	EAX47466	EAX47314	EAX47316
Veillonella atypica KON	Veillonellaceae	Selenomonadales	Negativicutes	EKY18960	EKY18962	EKY18961	EKY18964	EKY18959	EKY18958	EKY18955	EKY18956	EKY18952	EKY18953	EKY18951	EKY18954	EKY18963 EKY18950	EKY18957	EKY18947	EKY18946	EKY18949	EKY18948	EKY18969	EKY18968	EKY18967 EKY18965	EKY18593 EKY18789 EKY18790 EKY18793 EKY18940 EKY19102					EKY20118				EKY18974	EKY18944	EKY18945
Veillonella dispar ATCC 17748	Veillonellaceae	Selenomonadales	Negativicutes	EEP65009	EEP65007	EEP65008	EEP65005	EEP65010	EEP65011	EEP65014	EEP65013	EEP65017	EEP65016	EEP65018	EEP65015	EEP65006 EEP65019	EEP65012	EEP65022	EEP65023	EEP65020	EEP65021	EEP65000	EEP65001	EEP65002 EEP65004	EEP64600 EEP64718 EEP65028 EEP65029					EEP65539				EEP64995	EEP65025	EEP65024
Veillonella parvula DSM 2008	Veillonellaceae	Selenomonadales	Negativicutes	WP_038150002	WP_012864067	WP_004695477	WP_012864065	WP_012864069	WP_012864070	WP_004695492	WP_012864072	WP_004695498	WP_012864073	WP_012864074	WP_004698512	WP_012864066 WP_004698446	WP_012864071	WP_012864076	WP_012864077	WP_004698432	WP_012864075	WP_012864061	WP_012864062	WP_004695463 WP_012864064	WP_012863817 WP_012864082 WP_012864083 WP_012864084					WP_012864166				WP_012864058	WP_012864079	WP_012864078
Veillonella ratti ACS-216-V-Col6b	Veillonellaceae	Selenomonadales	Negativicutes	EKU77968	EKU77966	EKU77967	EKU77964	EKU77969	EKU77970	EKU77973	EKU77972	EKU77976	EKU77975	EKU77977	EKU77974	EKU77965 EKU77978	EKU77971	EKU77981	EKU77982	EKU77979	EKU77980	EKU77956	EKU77959	EKU77961 EKU77963	EKU79379 EKU79380 EKU79381					EKU79247				EKU77951	EKU77984	EKU77983
Veillonella sp. oral taxon 780 str. F0422	Veillonellaceae	Selenomonadales	Negativicutes	EGS34775	EGS34753	EGS34806	EGS34809	EGS34819	EGS34823	EGS34778	EGS34828	EGS34757	EGS34751	EGS34783	EGS34776	EGS34766 EGS34827	EGS34807	EGS38951	EGS38971	EGS34813	EGS34821	EGS33975	EGS34793	EGS34796 EGS34829	EGS35577 EGS35581 EGS35600					EGS36337				EGS33963	EGS38963	EGS38968
Zymophilus raffinosivorans DSM 20765	Veillonellaceae	Selenomonadales	Negativicutes	WP_019551878	WP_019551876	WP_019551877	WP_019551873	WP_019551879	WP_019551880	WP_019551882		WP_019551885	WP_019551884	WP_019551886	WP_019551883	WP_019551875 WP_019551887	WP_019551881	WP_019551890	WP_019551891	WP_019551888	WP_019551889	WP_019551866	WP_019551868	WP_019551870 WP_019551872	WP_019551894 WP_019551895 WP_019552222 WP_019552426 WP_019553285 WP_019554846					WP_019552017	WP_019551857	WP_019551856	WP_019551855	WP_019551861	WP_019551893	WP_019551892
Halanaerobium hydrogeniformans	Halanaerobiaceae	Halanaerobiales	Clostridia	WP_013405002	WP_041595753	WP_013405001	WP_041595900	WP_013405003	WP_041595901	WP_013406619	WP_013406614	WP_041596066	WP_041596067	WP_013406545	WP_013406618	WP_013406615	WP_013406621	WP_013405007	WP_013405008	WP_013405005	WP_013405006	WP_013404994	WP_013404995	WP_041595752	ADQ13905.1 ADQ13908.1 ADQ13912.1 ADQ13917.1	WP_013406091	WP_013406819.1 WP_013404876.1	WP_041595885 WP_013404874	WP_013404873	WP_041595805				WP_013404993	WP_013405010	WP_013405009
Halanaerobium praevalens DSM 2228	Halanaerobiaceae	Halanaerobiales	Clostridia	WP_014554085	WP_041607036	WP_014554086	WP_014554088	WP_014554084	WP_014554083	WP_014552443	WP_014552448	WP_014552446	WP_041607115	WP_014553931	WP_014552444	WP_014552447	WP_014552441	WP_041607339	WP_014554079	WP_014554082	WP_014554081	WP_014554093	WP_014554092	WP_014554091	ADO78059.1 ADO78059.1	WP_014552922	WP_014552767	?	?	WP_014553066	WP_041607177	WP_014552761	WP_014552760	WP_014554094	WP_014554077	WP_014554078
Halanaerobium saccharolyticum subsp. saccharolyticum DSM 6643	Halanaerobiaceae	Halanaerobiales	Clostridia	CCU80060	CCU80058	CCU80059	CCU80057	CCU80061	CCU80062	CCU81063	CCU81055	CCU81059	CCU81061	CCU80240	CCU81062	CCU81058	CCU81065	CCU80065	CCU80066	CCU80063	CCU80064	CCU80049	CCU80050	CCU80052	CCU80069.1 CDB46139	CCU79544	CCU79918 CCU79687.1	CCU79916 CCU79917	CCU79915	CCU79350	CCU80752	CCU80753	CCU80755	CCU80045	CCU80068	CCU80067
Halothermothrix orenii H 168	Halanaerobiaceae	Halanaerobiales	Clostridia	WP_015923474	WP_015923476	WP_015923475	WP_041606039	WP_015923473	WP_015923472	WP_041606065	WP_015923606	WP_041606632	WP_015923609	WP_012635456	WP_015923610	WP_015923607	WP_041606067	WP_015923469	WP_015923468	WP_015923471	WP_015923470	WP_015923490	WP_015923487	WP_041606610 WP_015923484	ACL70495.1	WP_012635919	WP_012635790 WP_015924035.1	WP_015924040.1 WP_015924039.1 WP_015924037.1 WP_015924036.1	WP_015924038.1	WP_012635554	WP_041606582	WP_015923375	WP_015923376	WP_041606612	WP_015923466	WP_015923467
Acetohalobium arabaticum DSM 5501	Halobacteroidaceae	Halanaerobiales	Clostridia	WP_013279118	WP_013279120	WP_013279119	WP_013279124	WP_013279117	WP_013279116	WP_013279113	WP_013279097	WP_013279110	WP_013279111	WP_013279109	WP_013279112	WP_013279108	WP_013279115	WP_013279105	WP_013279104	WP_013279107	WP_013279106	WP_013279129	WP_013279128	WP_013279125	ADL13662.1	WP_013278142	WP_013278643	WP_041667445 WP_013277369	WP_013277367	WP_013278709	WP_013279132	WP_013279133	WP_013279134	WP_041667755	WP_013279102	WP_013279103
Halobacteroides halobius DSM 5150	Halobacteroidaceae	Halanaerobiales	Clostridia	WP_015328013	WP_015328015	WP_041608278	WP_015328027	WP_015328012	WP_041607863	WP_015328008	WP_015327989	WP_015328005	WP_015328006	WP_015328004	WP_015328007	WP_015328003	WP_015328010	WP_015328000	WP_015327999	WP_015328002	WP_015328001	WP_015328032	WP_015328031	WP_015328030 WP_015328028	AGB42281.1	WP_015326962	WP_015326621 WP_015326301.1	WP_015326619 WP_015326620	WP_015326618	WP_041608197	WP_015328035	WP_015328036	WP_015328037	WP_015328033	WP_015327997	WP_015327998
Orenia marismortui DSM 5156	Halobacteroidaceae	Halanaerobiales	Clostridia	WP_018248160	WP_018248162	WP_018248161	WP_018248174	WP_018248159	WP_018248158	WP_018248155	WP_018248131	WP_018248152	WP_018248153	WP_018248151	WP_018248154	WP_018248150	WP_018248157	WP_018248147	WP_018248146	WP_018248149	WP_018248148	WP_018248179	WP_018247890 WP_018248178	WP_018248177 WP_018248175	WP_018248138.1	WP_018248530	WP_018248667 WP_018250092.1	?	?	WP_018250057 WP_018247711	WP_018248182	WP_018248183	WP_018248184	WP_018248180	WP_018248144	WP_018248145
