# Supplementary material for: Phylogenomic analysis supports the ancestral presence of LPS-outer membranes in the Firmicutes
Source: eLife. 2016 Aug 31;5:e14589. doi: 10.7554/eLife.14589 (PMC5007114; doi:10.7554/eLife.14589)
Supplement: Supplementary file 2. — NA indicates that the taxon is unlisted in the NCBI Taxonomy database, while NH indicate that no homologues were found based on HMM search. DOI: http://dx.doi.org/10.7554/eLife.14589.016 [file elife-14589-supp2.xlsx]

## Sheet: lpxD.xls
TaxId	Organism	Phylum	Class	Order	Family	LpxA	LpxB	LpxC	LpxD
240015	Acidobacterium capsulatum ATCC 51196	Acidobacteria	Acidobacteriia	Acidobacteriales	Acidobacteriaceae	YP_002755659	YP_002756482	YP_002754970	YP_002756454
682795	Granulicella mallensis MP5ACTX8	Acidobacteria	Acidobacteriia	Acidobacteriales	Acidobacteriaceae	YP_005055752	YP_005056992	YP_005055430	YP_005057766
234267	Candidatus Solibacter usitatus Ellin6076	Acidobacteria	Solibacteres	Solibacterales	Solibacteraceae	YP_827414	YP_822055	YP_822432	YP_824119
479433	Catenulispora acidiphila DSM 44928	Actinobacteria	Actinobacteria	Actinomycetales	Catenulisporaceae	NH	NH	NH	NH
548476	Corynebacterium aurimucosum ATCC 700975	Actinobacteria	Actinobacteria	Actinomycetales	Corynebacteriaceae	NH	NH	NH	NH
526226	Gordonia bronchialis DSM 43247	Actinobacteria	Actinobacteria	Actinomycetales	Gordoniaceae	NH	NH	NH	NH
266940	Kineococcus radiotolerans SRS30216	Actinobacteria	Actinobacteria	Actinomycetales	Kineosporiaceae	NH	NH	NH	NH
135487	Nocardia cyriacigeorgica	Actinobacteria	Actinobacteria	Actinomycetales	Nocardiaceae	NH	NH	NH	NH
446462	Actinosynnema mirum DSM 43827	Actinobacteria	Actinobacteria	Actinomycetales	Pseudonocardiaceae	NH	NH	NH	NH
479432	Streptosporangium roseum DSM 43021	Actinobacteria	Actinobacteria	Actinomycetales	Streptosporangiaceae	NH	NH	NH	NH
224324	Aquifex aeolicus VF5	Aquificae	Aquificae	Aquificales	Aquificaceae	NP_213422	NP_213985	NP_214214	NP_213377
868864	Desulfurobacterium thermolithotrophum DSM 11699	Aquificae	Aquificae	Aquificales	Desulfurobacteriaceae	YP_004281277	YP_004282088	YP_004281658	YP_004281801
123214	Persephonella marina EX-H1	Aquificae	Aquificae	Aquificales	Hydrogenothermaceae	YP_002730147	YP_002731123	YP_002730884	YP_002731506
1303518	Chthonomonas calidirosea T49	Armatimonadetes	Chthonomonadetes	Chthonomonadales	Chthonomonadaceae	YP_008090135	YP_008090134	YP_008090137	YP_008090138
661478	Fimbriimonas ginsengisoli Gsoil 348	Armatimonadetes	NA	NA	NA	AIE85652	AIE85653	AIE85180	AIE85179
1262132	Candidatus Caldatribacterium saccharofermentans	Atribacteria	NA	NA	NA	WP_017872283	WP_017872281	WP_017872284	WP_017872285
1262133	Candidatus Caldatribacterium californiense OP9-cSCG	Atribacteria	NA	NA	NA	WP_017890380	WP_017890378	WP_017890381_WP_017890382	WP_017890383
862962	Bacteroides fragilis 638R	Bacteroidetes	Bacteroidia	Bacteroidales	Bacteroidaceae	YP_005110003	YP_005109876	YP_005110004	YP_005110005
431947	Porphyromonas gingivalis ATCC 33277	Bacteroidetes	Bacteroidia	Bacteroidales	Porphyromonadaceae	YP_001930133	YP_001928322	YP_001930134	YP_001930135
269798	Cytophaga hutchinsonii ATCC 33406	Bacteroidetes	Cytophagia	Cytophagales	Cytophagaceae	YP_677653	YP_678002	YP_677654	YP_677655
518766	Rhodothermus marinus DSM 4252	Bacteroidetes	NA	Bacteroidetes Order II. Incertae sedis	Rhodothermaceae	NH	NH	NH	NH
485917	Pedobacter heparinus DSM 2366	Bacteroidetes	Sphingobacteriia	Sphingobacteriales	Sphingobacteriaceae	YP_003094531	YP_003093766	YP_003094532	YP_003094533
511051	Caldisericum exile AZM16c01	Caldiserica	Caldisericia	Caldisericales	Caldisericaceae	NH	NH	NH	NH
517417	Chlorobaculum parvum NCIB 8327	Chlorobi	Chlorobia	Chlorobiales	Chlorobiaceae	YP_001997858	YP_001999346	YP_001998150	YP_001998413
324925	Pelodictyon phaeoclathratiforme BU-1	Chlorobi	Chlorobia	Chlorobiales	Chlorobiaceae	YP_002017284	YP_002017386	YP_002017576	YP_002018495
290512	Prosthecochloris aestuarii DSM 271	Chlorobi	Chlorobia	Chlorobiales	Chlorobiaceae	YP_002016673	YP_002015116	YP_002015202	YP_002016158
926569	Anaerolinea thermophila UNI-1	Chloroflexi	Anaerolineae	Anaerolineales	Anaerolineaceae	NH	NH	NH	NH
926550	Caldilinea aerophila DSM 14535 = NBRC 104270	Chloroflexi	Caldilineae	Caldilineales	Caldilineaceae	NH	NH	NH	NH
316274	Herpetosiphon aurantiacus DSM 785	Chloroflexi	Chloroflexi	Herpetosiphonales	Herpetosiphonaceae	NH	NH	NH	NH
243164	Dehalococcoides ethenogenes 195	Chloroflexi	Dehalococcoidia	Dehalococcoidales	Dehalococcoidaceae	NH	NH	NH	NH
309801	Thermomicrobium roseum DSM 5159	Chloroflexi	Thermomicrobia	Thermomicrobiales	Thermomicrobiaceae	NH	NH	NH	NH
118005	Chrysiogenes arsenatis DSM 11915	Chrysiogenetes	Chrysiogenetes	Chrysiogenales	Chrysiogenaceae	WP_027389293	WP_027389329	WP_027389324	WP_027389295
653733	Desulfurispirillum indicum S5	Chrysiogenetes	Chrysiogenetes	Chrysiogenales	Chrysiogenaceae	YP_004112908	YP_004112371	YP_004112953	YP_004112906
459349	Candidatus Cloacamonas acidaminovorans str. Evry	Cloacimonetes	NA	NA	NA	YP_001741439	YP_001741147	YP_001741440	YP_001741441
251221	Gloeobacter violaceus PCC 7421	Cyanobacteria	Gloeobacteria	Gloeobacterales	NA	NP_924813	NP_924814	NP_924811	NP_924810
329726	Acaryochloris marina MBIC11017	Cyanobacteria	NA	Chroococcales	NA	YP_001514947	YP_001514946	YP_001514950	YP_001515696
65393	Cyanothece sp. PCC 7424	Cyanobacteria	NA	Chroococcales	NA	YP_002380265	YP_002380264	YP_002377889	YP_002378753
449447	Microcystis aeruginosa NIES-843	Cyanobacteria	NA	Chroococcales	NA	YP_001658914	YP_001658915	YP_001658936	YP_001656482
269084	Synechococcus elongatus PCC 6301	Cyanobacteria	NA	Chroococcales	NA	YP_171321	YP_171320	YP_171323	YP_170818
240292	Anabaena variabilis ATCC 29413	Cyanobacteria	NA	Nostocales	Nostocaceae	YP_320618	YP_320619	YP_320616	YP_321356
203124	Trichodesmium erythraeum IMS101	Cyanobacteria	NA	Oscillatoriales	NA	YP_722896	YP_722898	YP_722894	YP_724242
768670	Calditerrivibrio nitroreducens DSM 19672	Deferribacteres	Deferribacteres	Deferribacterales	Deferribacteraceae	YP_004050380	YP_004051530	YP_004050183	YP_004050378
639282	Deferribacter desulfuricans SSM1	Deferribacteres	Deferribacteres	Deferribacterales	Deferribacteraceae	YP_003495376	YP_003496934	YP_003495301	YP_003495374
717231	Flexistipes sinusarabici DSM 4947	Deferribacteres	Deferribacteres	Deferribacterales	Deferribacteraceae	YP_004604144	YP_004602771	YP_004604337	YP_004604146
546414	Deinococcus deserti VCD115	Deinococcus-Thermus	Deinococci	Deinococcales	Deinococcaceae	NH	NH	NH	NH
649638	Truepera radiovictrix DSM 17093	Deinococcus-Thermus	Deinococci	Deinococcales	Trueperaceae	YP_003703994	NH	YP_003703997	YP_003703998
869210	Marinithermus hydrothermalis DSM 14884	Deinococcus-Thermus	Deinococci	Thermales	Thermaceae	YP_004367208	NH	YP_004367205	YP_004367204
504728	Meiothermus ruber DSM 1279	Deinococcus-Thermus	Deinococci	Thermales	Thermaceae	YP_003508531	YP_003508530	YP_003508534	YP_003508535
309799	Dictyoglomus thermophilum H-6-12	Dictyoglomi	Dictyoglomia	Dictyoglomales	Dictyoglomaceae	YP_002250537	YP_002250538	YP_002250535	YP_002250534
515635	Dictyoglomus turgidum DSM 6724	Dictyoglomi	Dictyoglomia	Dictyoglomales	Dictyoglomaceae	YP_002352717	YP_002352718	YP_002352715	YP_002352714
445932	Elusimicrobium minutum Pei191	Elusimicrobia	Elusimicrobia	Elusimicrobiales	Elusimicrobiaceae	YP_001874982	YP_001876393	YP_001874980	YP_001874979
1313304	Chitinivibrio alkaliphilus ACht1	Fibrobacteres	Chitinivibrionia	Chitinivibrionales	Chitinivibrionaceae	WP_022636677	WP_022637721	WP_022636678	WP_022636679
59374	Fibrobacter succinogenes subsp. succinogenes S85	Fibrobacteres	Fibrobacteria	Fibrobacterales	Fibrobacteraceae	YP_003249601	YP_003248779	YP_003251158	YP_003251159
190304	Fusobacterium nucleatum subsp. nucleatum ATCC 25586	Fusobacteria	Fusobacteriia	Fusobacteriales	Fusobacteriaceae	NP_603492	NP_603494	NP_603490	NP_602709
572544	Ilyobacter polytropus DSM 2926	Fusobacteria	Fusobacteriia	Fusobacteriales	Fusobacteriaceae	YP_003967242	YP_003967240	YP_003967244	YP_003966746
523794	Leptotrichia buccalis C-1013-b	Fusobacteria	Fusobacteriia	Fusobacteriales	Leptotrichiaceae	YP_003164154	YP_003164152	YP_003164156	YP_003164634
379066	Gemmatimonas aurantiaca T-27	Gemmatimonadetes	Gemmatimonadetes	Gemmatimonadales	Gemmatimonadaceae	YP_002761101	YP_002761103	YP_002761100	YP_002761099
945713	Ignavibacterium album JCM 16511	Ignavibacteriae	Ignavibacteria	Ignavibacteriales	Ignavibacteriaceae	YP_005845559	YP_005845324	YP_005845558	YP_005845480
1191523	Melioribacter roseus P3M-2	Ignavibacteriae	Ignavibacteria	Ignavibacteriales	Melioribacteraceae	YP_006528125	YP_006528084	YP_006528126	YP_006528127
1266370	Nitrospina gracilis 3_211	Nitrospinae	Nitrospinia	Nitrospinales	Nitrospinaceae	WP_005006111	WP_005006116	WP_005011542	WP_005011867
330214	Candidatus Nitrospira defluvii	Nitrospirae	Nitrospira	Nitrospirales	Nitrospiraceae	YP_003798661	YP_003798658	YP_003795875	YP_003798277
1162668	Leptospirillum ferrooxidans C2-3	Nitrospirae	Nitrospira	Nitrospirales	Nitrospiraceae	YP_005469263	YP_005469260	YP_005470176	YP_005469265
289376	Thermodesulfovibrio yellowstonii DSM 11347	Nitrospirae	Nitrospira	Nitrospirales	Nitrospiraceae	YP_002247942	YP_002248668	YP_002248766	YP_002247944
1104566	Poribacteria bacterium WGA-3G	Poribacteria	NA	NA	NA	NH	WP_022813818	WP_022813060	WP_022812453
360095	Bartonella bacilliformis KC583	Proteobacteria	Alphaproteobacteria	Rhizobiales	Bartonellaceae	YP_988900	YP_988902	YP_989221	YP_988898
311403	Agrobacterium radiobacter K84	Proteobacteria	Alphaproteobacteria	Rhizobiales	Rhizobiaceae	YP_002544398	YP_002544400	YP_002544969	YP_002544396
398580	Dinoroseobacter shibae DFL 12	Proteobacteria	Alphaproteobacteria	Rhodobacterales	Rhodobacteraceae	YP_001532845	YP_001532847	YP_001533750	YP_001532961
634452	Acetobacter pasteurianus IFO 3283-01	Proteobacteria	Alphaproteobacteria	Rhodospirillales	Acetobacteraceae	YP_005501169	YP_005502161	YP_005502324	YP_005501167
272947	Rickettsia prowazekii str. Madrid E	Proteobacteria	Alphaproteobacteria	Rickettsiales	Rickettsiaceae	NP_220403	NP_220704	NP_220639	NP_220405
279238	Novosphingobium aromaticivorans DSM 12444	Proteobacteria	Alphaproteobacteria	Sphingomonadales	Sphingomonadaceae	NH	NH	NH	NH
1208660	Bordetella parapertussis Bpp5	Proteobacteria	Betaproteobacteria	Burkholderiales	Alcaligenaceae	YP_006896350	YP_006896351	YP_006894947	YP_006896348
339670	Burkholderia ambifaria AMMD	Proteobacteria	Betaproteobacteria	Burkholderiales	Burkholderiaceae	YP_773930	YP_773929	YP_772363	YP_773932
292415	Thiobacillus denitrificans ATCC 25259	Proteobacteria	Betaproteobacteria	Hydrogenophilales	Hydrogenophilaceae	YP_314555	YP_314556	YP_313884	YP_314553
243365	Chromobacterium violaceum ATCC 12472	Proteobacteria	Betaproteobacteria	Neisseriales	Neisseriaceae	NP_901878	NP_901879	NP_904007	NP_901876
228410	Nitrosomonas europaea ATCC 19718	Proteobacteria	Betaproteobacteria	Nitrosomonadales	Nitrosomonadaceae	NH	NH	NH	NH
577650	Desulfobulbus propionicus DSM 2032	Proteobacteria	Deltaproteobacteria	Desulfobacterales	Desulfobulbaceae	YP_004194768	YP_004195020	YP_004195028	YP_004194766
351605	Geobacter uraniireducens Rf4	Proteobacteria	Deltaproteobacteria	Desulfuromonadales	Geobacteraceae	YP_001231967	YP_001231966	YP_001230161	YP_001231969
338963	Pelobacter carbinolicus DSM 2380	Proteobacteria	Deltaproteobacteria	Desulfuromonadales	Pelobacteraceae	YP_006716973	YP_006716976	YP_006718102	YP_006716971
378806	Stigmatella aurantiaca DW4_3-1	Proteobacteria	Deltaproteobacteria	Myxococcales	Cystobacteraceae	YP_003955166	YP_003955160	YP_003955324	YP_003955168
246197	Myxococcus xanthus DK 1622	Proteobacteria	Deltaproteobacteria	Myxococcales	Myxococcaceae	YP_632886	YP_632880	YP_633123	YP_632888
335543	Syntrophobacter fumaroxidans MPOB	Proteobacteria	Deltaproteobacteria	Syntrophobacterales	Syntrophobacteraceae	YP_847854	YP_847856	YP_846051	YP_847852
944546	Arcobacter butzleri ED-1	Proteobacteria	Epsilonproteobacteria	Campylobacterales	Campylobacteraceae	YP_005539552	YP_005539554	YP_005539373	YP_005538626
192222	Campylobacter jejuni subsp. jejuni NCTC 11168	Proteobacteria	Epsilonproteobacteria	Campylobacterales	Campylobacteraceae	YP_006632465	YP_006632478	YP_006632341	YP_006632755
382638	Helicobacter acinonychis str. Sheeba	Proteobacteria	Epsilonproteobacteria	Campylobacterales	Helicobacteraceae	YP_663924	YP_664983	YP_664921	YP_664217
85962	Helicobacter pylori 26695	Proteobacteria	Epsilonproteobacteria	Campylobacterales	Helicobacteraceae	YP_006935297	YP_006934781	YP_006934968	YP_006934119
598659	Nautilia profundicola AmH	Proteobacteria	Epsilonproteobacteria	Nautiliales	Nautiliaceae	YP_002606480	YP_002606778	YP_002607936	YP_002607214
1004785	Alteromonas macleodii str. Black Sea 11	Proteobacteria	Gammaproteobacteria	Alteromonadales	Alteromonadaceae	YP_006823965	YP_006823966	YP_006825826	YP_006825470
572477	Allochromatium vinosum DSM 180	Proteobacteria	Gammaproteobacteria	Chromatiales	Chromatiaceae	YP_003444010	YP_003444011	YP_003442141	YP_003444008
511145	Escherichia coli str. K-12 substr. MG1655	Proteobacteria	Gammaproteobacteria	Enterobacteriales	Enterobacteriaceae	NP_414723	NP_414724	NP_414638	NP_414721
661367	Legionella longbeachae NSW150	Proteobacteria	Gammaproteobacteria	Legionellales	Legionellaceae	YP_003456146	YP_003454933	YP_003456212	YP_003456148
349521	Hahella chejuensis KCTC 2396	Proteobacteria	Gammaproteobacteria	Oceanospirillales	Hahellaceae	YP_436339	YP_436338	YP_436951	YP_436341
696749	Acinetobacter baumannii 1656-2	Proteobacteria	Gammaproteobacteria	Pseudomonadales	Moraxellaceae	YP_005515124	YP_005514728	YP_005516151	YP_005515126
208964	Pseudomonas aeruginosa PAO1	Proteobacteria	Gammaproteobacteria	Pseudomonadales	Pseudomonadaceae	NP_252334	NP_252333	NP_253096	NP_252336
243277	Vibrio cholerae O1 biovar El Tor str. N16961	Proteobacteria	Gammaproteobacteria	Vibrionales	Vibrionaceae	NP_231879	NP_231878	NP_232026	NP_231881
243161	Chlamydia muridarum Nigg	PVC_Chlamydiae	Chlamydiia	Chlamydiales	Chlamydiaceae	NP_297191	NP_297066	NP_297193	NP_296891
264201	Candidatus Protochlamydia amoebophila UWE25	PVC_Chlamydiae	Chlamydiia	Chlamydiales	Parachlamydiaceae	YP_007402	YP_008311	YP_007400	YP_008727
331113	Simkania negevensis Z	PVC_Chlamydiae	Chlamydiia	Chlamydiales	Simkaniaceae	YP_004672507	YP_004672215	YP_004672509	YP_004671183
716544	Waddlia chondrophila WSU 86-1044	PVC_Chlamydiae	Chlamydiia	Chlamydiales	Waddliaceae	YP_003709863	YP_003708788	YP_003709865	YP_003709556
1142394	Phycisphaera mikurensis NBRC 102666	PVC_Planctomycetes	Phycisphaerae	Phycisphaerales	Phycisphaeraceae	YP_005444642	YP_005444234	YP_005444643	YP_005446353
575540	Isosphaera pallida ATCC 43644	PVC_Planctomycetes	Planctomycetia	Planctomycetales	Planctomycetaceae	YP_004177891	YP_004180602	YP_004177890	YP_004177463
756272	Planctomyces brasiliensis DSM 5305	PVC_Planctomycetes	Planctomycetia	Planctomycetales	Planctomycetaceae	YP_004269078	YP_004268857	YP_004269604	YP_004272163
243090	Rhodopirellula baltica SH 1	PVC_Planctomycetes	Planctomycetia	Planctomycetales	Planctomycetaceae	NP_866407	NP_865117	NP_866406	NP_869476
481448	Methylacidiphilum infernorum V4	PVC_Verrucomicrobia	NA	Methylacidiphilales	Methylacidiphilaceae	YP_001940781	YP_001940511	YP_001940782	YP_001939401
452637	Opitutus terrae PB90-1	PVC_Verrucomicrobia	Opitutae	NA	Opitutaceae	YP_001819459	YP_001818970	YP_001819458	YP_001819218
583355	Coraliomargarita akajimensis DSM 45221	PVC_Verrucomicrobia	Opitutae	Puniceicoccales	Puniceicoccaceae	YP_003548799	YP_003548029	YP_003548800	YP_003548770
349741	Akkermansia muciniphila ATCC BAA-835	PVC_Verrucomicrobia	Verrucomicrobiae	Verrucomicrobiales	Verrucomicrobiaceae	YP_001876805	YP_001878643	YP_001878512	YP_001877025
565034	Brachyspira hyodysenteriae WA1	Spirochaetes	Spirochaetia	Spirochaetales	Brachyspiraceae	YP_002722316	YP_002722315	YP_002721447	YP_002721556
355278	Leptospira biflexa serovar Patoc strain Patoc 1 Ames	Spirochaetes	Spirochaetia	Spirochaetales	Leptospiraceae	YP_001961465	YP_001963087	YP_001962898	YP_001963544
869212	Turneriella parva DSM 21527	Spirochaetes	Spirochaetia	Spirochaetales	Leptospiraceae	YP_006438413	YP_006438381	YP_006442012	YP_006441014
390236	Borrelia afzelii PKo	Spirochaetes	Spirochaetia	Spirochaetales	Spirochaetaceae (no LPS)	NH	NH	NH	NH
545695	Treponema azotonutricium ZAS-9	Spirochaetes	Spirochaetia	Spirochaetales	Spirochaetaceae	NH	NH	NH	NH
572547	Aminobacterium colombiense DSM 12261	Synergistetes	Synergistia	Synergistales	Synergistaceae	YP_003554343	YP_003554339	YP_003554345	YP_003554346
891968	Anaerobaculum mobile DSM 13181	Synergistetes	Synergistia	Synergistales	Synergistaceae	YP_006443296	YP_006443300	YP_006443294	YP_006443293
525903	Thermanaerovibrio acidaminovorans DSM 6589	Synergistetes	Synergistia	Synergistales	Synergistaceae	YP_003317803	YP_003317799	YP_003317805	YP_003317806
667014	Thermodesulfatator indicus DSM 15286	Thermodesulfobacteria	Thermodesulfobacteria	Thermodesulfobacteriales	Thermodesulfobacteriaceae	YP_004626344	YP_004626347	YP_004625824	YP_004626342
795359	Thermodesulfobacterium geofontis OPF15	Thermodesulfobacteria	Thermodesulfobacteria	Thermodesulfobacteriales	Thermodesulfobacteriaceae	YP_004627075	YP_004627072	YP_004627305	YP_004627594
381764	Fervidobacterium nodosum Rt17-B1	Thermotogae	Thermotogae	Thermotogales	Thermotogaceae	NH	NH	NH	NH
521045	Kosmotoga olearia TBF 19.5.1	Thermotogae	Thermotogae	Thermotogales	Thermotogaceae	NH	NH	NH	NH
403833	Petrotoga mobilis SJ95	Thermotogae	Thermotogae	Thermotogales	Thermotogaceae	NH	NH	NH	NH
484019	Thermosipho africanus TCF52B	Thermotogae	Thermotogae	Thermotogales	Thermotogaceae	NH	NH	NH	NH
243274	Thermotoga maritima MSB8	Thermotogae	Thermotogae	Thermotogales	Thermotogaceae	NH	NH	NH	NH
543302	Alicyclobacillus acidocaldarius LAA1	Firmicutes	Bacilli	Bacillales	Alicyclobacillaceae	NH	NH	NH	NH
698758	Amphibacillus xylanus NBRC 15112	Firmicutes	Bacilli	Bacillales	Bacillaceae	NH	NH	NH	NH
491915	Anoxybacillus flavithermus WK1	Firmicutes	Bacilli	Bacillales	Bacillaceae	NH	NH	NH	NH
692420	Bacillus amyloliquefaciens DSM 7	Firmicutes	Bacilli	Bacillales	Bacillaceae	NH	NH	NH	NH
261594	Bacillus anthracis str. Ames Ancestor	Firmicutes	Bacilli	Bacillales	Bacillaceae	NH	NH	NH	NH
720555	Bacillus atrophaeus 1942	Firmicutes	Bacilli	Bacillales	Bacillaceae	NH	NH	NH	NH
649639	Bacillus cellulosilyticus DSM 2522	Firmicutes	Bacilli	Bacillales	Bacillaceae	NH	NH	NH	NH
572264	Bacillus cereus 03BB102	Firmicutes	Bacilli	Bacillales	Bacillaceae	NH	NH	NH	NH
66692	Bacillus clausii KSM-K16	Firmicutes	Bacilli	Bacillales	Bacillaceae	NH	NH	NH	NH
941639	Bacillus coagulans 2-6	Firmicutes	Bacilli	Bacillales	Bacillaceae	NH	NH	NH	NH
315749	Bacillus cytotoxicus NVH 391-98	Firmicutes	Bacilli	Bacillales	Bacillaceae	NH	NH	NH	NH
272558	Bacillus halodurans C-125	Firmicutes	Bacilli	Bacillales	Bacillaceae	NH	NH	NH	NH
766760	Bacillus licheniformis 9945A	Firmicutes	Bacilli	Bacillales	Bacillaceae	NH	NH	NH	NH
592022	Bacillus megaterium DSM 319	Firmicutes	Bacilli	Bacillales	Bacillaceae	NH	NH	NH	NH
398511	Bacillus pseudofirmus OF4	Firmicutes	Bacilli	Bacillales	Bacillaceae	NH	NH	NH	NH
315750	Bacillus pumilus SAFR-032	Firmicutes	Bacilli	Bacillales	Bacillaceae	NH	NH	NH	NH
439292	Bacillus selenitireducens MLS10	Firmicutes	Bacilli	Bacillales	Bacillaceae	NH	NH	NH	NH
666686	Bacillus sp. 1NLA3E	Firmicutes	Bacilli	Bacillales	Bacillaceae	NH	NH	NH	NH
224308	Bacillus subtilis subsp. subtilis str. 168	Firmicutes	Bacilli	Bacillales	Bacillaceae	NH	NH	NH	NH
412694	Bacillus thuringiensis str. Al Hakam	Firmicutes	Bacilli	Bacillales	Bacillaceae	NH	NH	NH	NH
315730	Bacillus weihenstephanensis KBAB4	Firmicutes	Bacilli	Bacillales	Bacillaceae	NH	NH	NH	NH
235909	Geobacillus kaustophilus HTA426	Firmicutes	Bacilli	Bacillales	Bacillaceae	NH	NH	NH	NH
471223	Geobacillus sp. WCH70	Firmicutes	Bacilli	Bacillales	Bacillaceae	NH	NH	NH	NH
634956	Geobacillus thermoglucosidasius C56-YS93	Firmicutes	Bacilli	Bacillales	Bacillaceae	NH	NH	NH	NH
866895	Halobacillus halophilus DSM 2266	Firmicutes	Bacilli	Bacillales	Bacillaceae	NH	NH	NH	NH
444177	Lysinibacillus sphaericus C3-41	Firmicutes	Bacilli	Bacillales	Bacillaceae	NH	NH	NH	NH
221109	Oceanobacillus iheyensis HTE831	Firmicutes	Bacilli	Bacillales	Bacillaceae	NH	NH	NH	NH
272626	Listeria innocua Clip11262	Firmicutes	Bacilli	Bacillales	Listeriaceae	NH	NH	NH	NH
881621	Listeria ivanovii subsp. ivanovii PAM 55	Firmicutes	Bacilli	Bacillales	Listeriaceae	NH	NH	NH	NH
1126011	Listeria monocytogenes 07PF0776	Firmicutes	Bacilli	Bacillales	Listeriaceae	NH	NH	NH	NH
262543	Exiguobacterium sibiricum 255-15	Firmicutes	Bacilli	Bacillales	NA	NH	NH	NH	NH
360911	Exiguobacterium sp. AT1b	Firmicutes	Bacilli	Bacillales	NA	NH	NH	NH	NH
1321820	Gemella bergeriae ATCC 700627	Firmicutes	Bacilli	Bacillales	NA	NH	NH	NH	NH
358681	Brevibacillus brevis NBRC 100599	Firmicutes	Bacilli	Bacillales	Paenibacillaceae	NH	NH	NH	NH
1121346	Cohnella laeviribosi DSM 21336	Firmicutes	Bacilli	Bacillales	Paenibacillaceae	NH	NH	NH	NH
1116391	Paenibacillus mucilaginosus 3016	Firmicutes	Bacilli	Bacillales	Paenibacillaceae	NH	NH	NH	NH
349520	Paenibacillus polymyxa E681	Firmicutes	Bacilli	Bacillales	Paenibacillaceae	NH	NH	NH	NH
481743	Paenibacillus sp. Y412MC10	Firmicutes	Bacilli	Bacillales	Paenibacillaceae	NH	NH	NH	NH
717605	Thermobacillus composti KWC4	Firmicutes	Bacilli	Bacillales	Paenibacillaceae	NH	NH	NH	NH
1002809	Solibacillus silvestris StLB046	Firmicutes	Bacilli	Bacillales	Planococcaceae	NH	NH	NH	NH
1069536	Sporolactobacillus inulinus CASD	Firmicutes	Bacilli	Bacillales	Sporolactobacillaceae	NH	NH	NH	NH
458233	Macrococcus caseolyticus JCSC5402	Firmicutes	Bacilli	Bacillales	Staphylococcaceae	NH	NH	NH	NH
703339	Staphylococcus aureus 04-02981	Firmicutes	Bacilli	Bacillales	Staphylococcaceae	NH	NH	NH	NH
176280	Staphylococcus epidermidis ATCC 12228	Firmicutes	Bacilli	Bacillales	Staphylococcaceae	NH	NH	NH	NH
279808	Staphylococcus haemolyticus JCSC1435	Firmicutes	Bacilli	Bacillales	Staphylococcaceae	NH	NH	NH	NH
997346	Desmospora sp. 8437	Firmicutes	Bacilli	Bacillales	Thermoactinomycetaceae	NH	NH	NH	NH
866775	Aerococcus urinae ACS-120-V-Col10a	Firmicutes	Bacilli	Lactobacillales	Aerococcaceae	NH	NH	NH	NH
1234679	Carnobacterium maltaromaticum LMA28	Firmicutes	Bacilli	Lactobacillales	Carnobacteriaceae	NH	NH	NH	NH
565655	Enterococcus casseliflavus EC20	Firmicutes	Bacilli	Lactobacillales	Enterococcaceae	NH	NH	NH	NH
1206105	Enterococcus faecalis D32	Firmicutes	Bacilli	Lactobacillales	Enterococcaceae	NH	NH	NH	NH
1155766	Enterococcus faecium Aus0004	Firmicutes	Bacilli	Lactobacillales	Enterococcaceae	NH	NH	NH	NH
768486	Enterococcus hirae ATCC 9790	Firmicutes	Bacilli	Lactobacillales	Enterococcaceae	NH	NH	NH	NH
657310	Enterococcus sp. 7L76	Firmicutes	Bacilli	Lactobacillales	Enterococcaceae	NH	NH	NH	NH
940190	Melissococcus plutonius ATCC 35311	Firmicutes	Bacilli	Lactobacillales	Enterococcaceae	NH	NH	NH	NH
945021	Tetragenococcus halophilus NBRC 12172	Firmicutes	Bacilli	Lactobacillales	Enterococcaceae	NH	NH	NH	NH
387344	Lactobacillus brevis ATCC 367	Firmicutes	Bacilli	Lactobacillales	Lactobacillaceae	NH	NH	NH	NH
511437	Lactobacillus buchneri NRRL B-30929	Firmicutes	Bacilli	Lactobacillales	Lactobacillaceae	NH	NH	NH	NH
321967	Lactobacillus casei ATCC 334	Firmicutes	Bacilli	Lactobacillales	Lactobacillaceae	NH	NH	NH	NH
353496	Lactobacillus delbrueckii subsp. bulgaricus 2038	Firmicutes	Bacilli	Lactobacillales	Lactobacillaceae	NH	NH	NH	NH
334390	Lactobacillus fermentum IFO 3956	Firmicutes	Bacilli	Lactobacillales	Lactobacillaceae	NH	NH	NH	NH
326425	Lactobacillus helveticus CNRZ32	Firmicutes	Bacilli	Lactobacillales	Lactobacillaceae	NH	NH	NH	NH
909954	Lactobacillus johnsonii DPC 6026	Firmicutes	Bacilli	Lactobacillales	Lactobacillaceae	NH	NH	NH	NH
644042	Lactobacillus plantarum JDM1	Firmicutes	Bacilli	Lactobacillales	Lactobacillaceae	NH	NH	NH	NH
557436	Lactobacillus reuteri DSM 20016	Firmicutes	Bacilli	Lactobacillales	Lactobacillaceae	NH	NH	NH	NH
1069534	Lactobacillus ruminis ATCC 27782	Firmicutes	Bacilli	Lactobacillales	Lactobacillaceae	NH	NH	NH	NH
314315	Lactobacillus sakei subsp. sakei 23K	Firmicutes	Bacilli	Lactobacillales	Lactobacillaceae	NH	NH	NH	NH
712961	Lactobacillus salivarius CECT 5713	Firmicutes	Bacilli	Lactobacillales	Lactobacillaceae	NH	NH	NH	NH
714313	Lactobacillus sanfranciscensis TMW 1.1304	Firmicutes	Bacilli	Lactobacillales	Lactobacillaceae	NH	NH	NH	NH
701521	Pediococcus claussenii ATCC BAA-344	Firmicutes	Bacilli	Lactobacillales	Lactobacillaceae	NH	NH	NH	NH
278197	Pediococcus pentosaceus ATCC 25745	Firmicutes	Bacilli	Lactobacillales	Lactobacillaceae	NH	NH	NH	NH
762550	Leuconostoc gasicomitatum LMG 18811	Firmicutes	Bacilli	Lactobacillales	Leuconostocaceae	NH	NH	NH	NH
203120	Leuconostoc mesenteroides subsp. mesenteroides ATCC 8293	Firmicutes	Bacilli	Lactobacillales	Leuconostocaceae	NH	NH	NH	NH
203123	Oenococcus oeni PSU-1	Firmicutes	Bacilli	Lactobacillales	Leuconostocaceae	NH	NH	NH	NH
1045854	Weissella koreensis KACC 15510	Firmicutes	Bacilli	Lactobacillales	Leuconostocaceae	NH	NH	NH	NH
420889	Lactococcus garvieae ATCC 49156	Firmicutes	Bacilli	Lactobacillales	Streptococcaceae	NH	NH	NH	NH
1104322	Lactococcus lactis subsp. cremoris A76	Firmicutes	Bacilli	Lactobacillales	Streptococcaceae	NH	NH	NH	NH
1198676	Streptococcus mutans GS-5	Firmicutes	Bacilli	Lactobacillales	Streptococcaceae	NH	NH	NH	NH
927666	Streptococcus oralis Uo5	Firmicutes	Bacilli	Lactobacillales	Streptococcaceae	NH	NH	NH	NH
189423	Streptococcus pneumoniae 670-6B	Firmicutes	Bacilli	Lactobacillales	Streptococcaceae	NH	NH	NH	NH
1235829	Streptococcus pyogenes A20	Firmicutes	Bacilli	Lactobacillales	Streptococcaceae	NH	NH	NH	NH
1048332	Streptococcus salivarius CCHSS3	Firmicutes	Bacilli	Lactobacillales	Streptococcaceae	NH	NH	NH	NH
388919	Streptococcus sanguinis SK36	Firmicutes	Bacilli	Lactobacillales	Streptococcaceae	NH	NH	NH	NH
293826	Alkaliphilus metalliredigens QYMF	Firmicutes	Clostridia	Clostridiales	Clostridiaceae	NH	NH	NH	NH
350688	Alkaliphilus oremlandii OhILAs	Firmicutes	Clostridia	Clostridiales	Clostridiaceae	NH	NH	NH	NH
1029718	Candidatus Arthromitus sp. SFB-mouse-Japan	Firmicutes	Clostridia	Clostridiales	Clostridiaceae	NH	NH	NH	NH
272562	Clostridium acetobutylicum ATCC 824	Firmicutes	Clostridia	Clostridiales	Clostridiaceae	NH	NH	NH	NH
290402	Clostridium beijerinckii NCIMB 8052	Firmicutes	Clostridia	Clostridiales	Clostridiaceae	NH	NH	NH	NH
536232	Clostridium botulinum A2 str. Kyoto	Firmicutes	Clostridia	Clostridiales	Clostridiaceae	NH	NH	NH	NH
394503	Clostridium cellulolyticum H10	Firmicutes	Clostridia	Clostridiales	Clostridiaceae	NH	NH	NH	NH
573061	Clostridium cellulovorans 743B	Firmicutes	Clostridia	Clostridiales	Clostridiaceae	NH	NH	NH	NH
431943	Clostridium kluyveri DSM 555	Firmicutes	Clostridia	Clostridiales	Clostridiaceae	NH	NH	NH	NH
748727	Clostridium ljungdahlii DSM 13528	Firmicutes	Clostridia	Clostridiales	Clostridiaceae	NH	NH	NH	NH
386415	Clostridium novyi NT	Firmicutes	Clostridia	Clostridiales	Clostridiaceae	NH	NH	NH	NH
86416	Clostridium pasteurianum BC1	Firmicutes	Clostridia	Clostridiales	Clostridiaceae	NH	NH	NH	NH
195102	Clostridium perfringens str. 13	Firmicutes	Clostridia	Clostridiales	Clostridiaceae	NH	NH	NH	NH
357809	Clostridium phytofermentans ISDg	Firmicutes	Clostridia	Clostridiales	Clostridiaceae	NH	NH	NH	NH
610130	Clostridium saccharolyticum WM1	Firmicutes	Clostridia	Clostridiales	Clostridiaceae	NH	NH	NH	NH
931276	Clostridium saccharoperbutylacetonicum N1-4HMT	Firmicutes	Clostridia	Clostridiales	Clostridiaceae	NH	NH	NH	NH
1042156	Clostridium sp. SY8519	Firmicutes	Clostridia	Clostridiales	Clostridiaceae	NH	NH	NH	NH
212717	Clostridium tetani E88	Firmicutes	Clostridia	Clostridiales	Clostridiaceae	NH	NH	NH	NH
203119	Clostridium thermocellum ATCC 27405	Firmicutes	Clostridia	Clostridiales	Clostridiaceae	NH	NH	NH	NH
525919	Anaerococcus prevotii DSM 20548	Firmicutes	Clostridia	Clostridiales	Clostridiales Family XI. Incertae Sedis	NH	NH	NH	NH
334413	Finegoldia magna ATCC 29328	Firmicutes	Clostridia	Clostridiales	Clostridiales Family XI. Incertae Sedis	NH	NH	NH	NH
883109	Eubacterium infirmum F0142	Firmicutes	Clostridia	Clostridiales	Clostridiales Family XIII. Incertae Sedis	NH	NH	NH	NH
679936	Sulfobacillus acidophilus DSM 10332	Firmicutes	Clostridia	Clostridiales	Clostridiales Family XVII. Incertae Sedis	NH	NH	NH	NH
644966	Thermaerobacter marianensis DSM 12885	Firmicutes	Clostridia	Clostridiales	Clostridiales Family XVII. Incertae Sedis	NH	NH	NH	NH
292459	Symbiobacterium thermophilum IAM 14863	Firmicutes	Clostridia	Clostridiales	Clostridiales Family XVIII. Incertae Sedis	NH	NH	NH	NH
931626	Acetobacterium woodii DSM 1030	Firmicutes	Clostridia	Clostridiales	Eubacteriaceae	NH	NH	NH	NH
515620	Eubacterium eligens ATCC 27750	Firmicutes	Clostridia	Clostridiales	Eubacteriaceae	NH	NH	NH	NH
903814	Eubacterium limosum KIST612	Firmicutes	Clostridia	Clostridiales	Eubacteriaceae	NH	NH	NH	NH
515619	Eubacterium rectale ATCC 33656	Firmicutes	Clostridia	Clostridiales	Eubacteriaceae	NH	NH	NH	NH
657319	Eubacterium siraeum 70_3	Firmicutes	Clostridia	Clostridiales	Eubacteriaceae	NH	NH	NH	NH
498761	Heliobacterium modesticaldum Ice1	Firmicutes	Clostridia	Clostridiales	Heliobacteriaceae	NH	NH	NH	NH
657324	Butyrivibrio fibrisolvens 16_4	Firmicutes	Clostridia	Clostridiales	Lachnospiraceae	NH	NH	NH	NH
515622	Butyrivibrio proteoclasticus B316	Firmicutes	Clostridia	Clostridiales	Lachnospiraceae	NH	NH	NH	NH
642492	Clostridium lentocellum DSM 5427	Firmicutes	Clostridia	Clostridiales	Lachnospiraceae	NH	NH	NH	NH
717962	Coprococcus catus GD_7	Firmicutes	Clostridia	Clostridiales	Lachnospiraceae	NH	NH	NH	NH
585394	Roseburia hominis A2-183	Firmicutes	Clostridia	Clostridiales	Lachnospiraceae	NH	NH	NH	NH
657315	Roseburia intestinalis M50_1	Firmicutes	Clostridia	Clostridiales	Lachnospiraceae	NH	NH	NH	NH
351091	Oscillibacter valericigenes	Firmicutes	Clostridia	Clostridiales	Oscillospiraceae	NH	NH	NH	NH
477974	Candidatus Desulforudis audaxviator MP104C	Firmicutes	Clostridia	Clostridiales	Peptococcaceae	NH	NH	NH	NH
756499	Desulfitobacterium dehalogenans ATCC 51507	Firmicutes	Clostridia	Clostridiales	Peptococcaceae	NH	NH	NH	NH
871963	Desulfitobacterium dichloroeliminans LMG P-21439	Firmicutes	Clostridia	Clostridiales	Peptococcaceae	NH	NH	NH	NH
272564	Desulfitobacterium hafniense DCB-2	Firmicutes	Clostridia	Clostridiales	Peptococcaceae	NH	NH	NH	NH
646529	Desulfosporosinus acidiphilus SJ4	Firmicutes	Clostridia	Clostridiales	Peptococcaceae	NH	NH	NH	NH
768704	Desulfosporosinus meridiei DSM 13257	Firmicutes	Clostridia	Clostridiales	Peptococcaceae	NH	NH	NH	NH
768706	Desulfosporosinus orientis DSM 765	Firmicutes	Clostridia	Clostridiales	Peptococcaceae	NH	NH	NH	NH
485916	Desulfotomaculum acetoxidans DSM 771	Firmicutes	Clostridia	Clostridiales	Peptococcaceae	NH	NH	NH	NH
868595	Desulfotomaculum carboxydivorans CO-1-SRB	Firmicutes	Clostridia	Clostridiales	Peptococcaceae	NH	NH	NH	NH
767817	Desulfotomaculum gibsoniae DSM 7213	Firmicutes	Clostridia	Clostridiales	Peptococcaceae	NH	NH	NH	NH
760568	Desulfotomaculum kuznetsovii DSM 6115	Firmicutes	Clostridia	Clostridiales	Peptococcaceae	NH	NH	NH	NH
349161	Desulfotomaculum reducens MI-1	Firmicutes	Clostridia	Clostridiales	Peptococcaceae	NH	NH	NH	NH
696281	Desulfotomaculum ruminis DSM 2154	Firmicutes	Clostridia	Clostridiales	Peptococcaceae	NH	NH	NH	NH
370438	Pelotomaculum thermopropionicum SI	Firmicutes	Clostridia	Clostridiales	Peptococcaceae	NH	NH	NH	NH
645991	Syntrophobotulus glycolicus DSM 8271	Firmicutes	Clostridia	Clostridiales	Peptococcaceae	NH	NH	NH	NH
635013	Thermincola potens JR	Firmicutes	Clostridia	Clostridiales	Peptococcaceae	NH	NH	NH	NH
272563	Clostridium difficile 630	Firmicutes	Clostridia	Clostridiales	Peptostreptococcaceae	NH	NH	NH	NH
499177	Clostridium sticklandii DSM 519	Firmicutes	Clostridia	Clostridiales	Peptostreptococcaceae	NH	NH	NH	NH
546269	Filifactor alocis ATCC 35896	Firmicutes	Clostridia	Clostridiales	Peptostreptococcaceae	NH	NH	NH	NH
663278	Ethanoligenens harbinense YUAN-3	Firmicutes	Clostridia	Clostridiales	Ruminococcaceae	NH	NH	NH	NH
718252	Faecalibacterium prausnitzii L2-6	Firmicutes	Clostridia	Clostridiales	Ruminococcaceae	NH	NH	NH	NH
697329	Ruminococcus albus 7	Firmicutes	Clostridia	Clostridiales	Ruminococcaceae	NH	NH	NH	NH
657321	Ruminococcus bromii L2-63	Firmicutes	Clostridia	Clostridiales	Ruminococcaceae	NH	NH	NH	NH
335541	Syntrophomonas wolfei subsp. wolfei str. Goettingen	Firmicutes	Clostridia	Clostridiales	Syntrophomonadaceae	NH	NH	NH	NH
643648	Syntrophothermus lipocalidus DSM 12680	Firmicutes	Clostridia	Clostridiales	Syntrophomonadaceae	NH	NH	NH	NH
656519	Halanaerobium hydrogeniformans	Firmicutes	Clostridia	Halanaerobiales	Halanaerobiaceae	YP_003994250	YP_003994252	YP_003994248	YP_003994247
572479	Halanaerobium praevalens DSM 2228	Firmicutes	Clostridia	Halanaerobiales	Halanaerobiaceae	YP_005837228	YP_005837226	YP_005837230	YP_005837231
1293054	Halanaerobium saccharolyticum subsp. saccharolyticum DSM 6643	Firmicutes	Clostridia	Halanaerobiales	Halanaerobiaceae	CCU80060	CCU80062	CCU80058	CCU80057
373903	Halothermothrix orenii H 168	Firmicutes	Clostridia	Halanaerobiales	Halanaerobiaceae	YP_002509499	YP_002509497	YP_002509501	YP_002509508
574087	Acetohalobium arabaticum DSM 5501	Firmicutes	Clostridia	Halanaerobiales	Halobacteroidaceae	YP_003828742	YP_003828740	YP_003828744	YP_003828748
748449	Halobacteroides halobius DSM 5150	Firmicutes	Clostridia	Halanaerobiales	Halobacteroidaceae	YP_007316392	YP_007316390	YP_007316394	YP_007316406
926561	Orenia marismortui DSM 5156	Firmicutes	Clostridia	Halanaerobiales	Halobacteroidaceae	WP_018248160	WP_018248158	WP_018248162	WP_018248174
457570	Natranaerobius thermophilus JW_NM-WN-LF	Firmicutes	Clostridia	Natranaerobiales	Natranaerobiaceae	NH	NH	NH	NH
429009	Ammonifex degensii KC4	Firmicutes	Clostridia	Thermoanaerobacterales	Thermoanaerobacteraceae	NH	NH	NH	NH
246194	Carboxydothermus hydrogenoformans Z-2901	Firmicutes	Clostridia	Thermoanaerobacterales	Thermoanaerobacteraceae	NH	NH	NH	NH
264732	Moorella thermoacetica ATCC 39073	Firmicutes	Clostridia	Thermoanaerobacterales	Thermoanaerobacteraceae	NH	NH	NH	NH
1209989	Tepidanaerobacter acetatoxydans Re1	Firmicutes	Clostridia	Thermoanaerobacterales	Thermoanaerobacteraceae	NH	NH	NH	NH
509193	Thermoanaerobacter brockii subsp. finnii Ako-1	Firmicutes	Clostridia	Thermoanaerobacterales	Thermoanaerobacteraceae	NH	NH	NH	NH
580331	Thermoanaerobacter italicus Ab9	Firmicutes	Clostridia	Thermoanaerobacterales	Thermoanaerobacteraceae	NH	NH	NH	NH
273068	Thermoanaerobacter tengcongensis MB4	Firmicutes	Clostridia	Thermoanaerobacterales	Thermoanaerobacteraceae	NH	NH	NH	NH
697303	Thermoanaerobacter wiegelii Rt8.B1	Firmicutes	Clostridia	Thermoanaerobacterales	Thermoanaerobacteraceae	NH	NH	NH	NH
521460	Caldicellulosiruptor bescii DSM 6725	Firmicutes	Clostridia	Thermoanaerobacterales	Thermoanaerobacterales Family III. Incertae Sedis	NH	NH	NH	NH
608506	Caldicellulosiruptor obsidiansis OB47	Firmicutes	Clostridia	Thermoanaerobacterales	Thermoanaerobacterales Family III. Incertae Sedis	NH	NH	NH	NH
580327	Thermoanaerobacterium thermosaccharolyticum DSM 571	Firmicutes	Clostridia	Thermoanaerobacterales	Thermoanaerobacterales Family III. Incertae Sedis	NH	NH	NH	NH
858215	Thermoanaerobacterium xylanolyticum LX-11	Firmicutes	Clostridia	Thermoanaerobacterales	Thermoanaerobacterales Family III. Incertae Sedis	NH	NH	NH	NH
555079	Thermosediminibacter oceani DSM 16646	Firmicutes	Clostridia	Thermoanaerobacterales	Thermoanaerobacterales Family III. Incertae Sedis	NH	NH	NH	NH
697281	Mahella australiensis 50-1 BON	Firmicutes	Clostridia	Thermoanaerobacterales	Thermoanaerobacterales Family IV. Incertae Sedis	NH	NH	NH	NH
591001	Acidaminococcus fermentans DSM 20731	Firmicutes	Negativicutes	Selenomonadales	Acidaminococcaceae	YP_003399359	YP_003399357	YP_003399360	YP_003399363
568816	Acidaminococcus intestini RyC-MR95	Firmicutes	Negativicutes	Selenomonadales	Acidaminococcaceae	AEQ22977	AEQ21864	AEQ22979	AEQ22982
1262914	Phascolarctobacterium sp. CAG:207	Firmicutes	Negativicutes	Selenomonadales	Acidaminococcaceae	CDB46246	CDB46248	CDB46244	CDB46242
1262915	Phascolarctobacterium sp. CAG:266	Firmicutes	Negativicutes	Selenomonadales	Acidaminococcaceae	CDB35567	CDB35569	CDB35565	CDB35563
626939	Phascolarctobacterium succinatutens YIT 12067	Firmicutes	Negativicutes	Selenomonadales	Acidaminococcaceae	EFY05466	EFY05468	EFY05464	EFY05462
1069080	Succinispira mobilis DSM 6222	Firmicutes	Negativicutes	Selenomonadales	Acidaminococcaceae	WP_019878372	WP_019878369	WP_019878375	WP_019878377
1009370	Acetonema longum DSM 6540	Firmicutes	Negativicutes	Selenomonadales	Veillonellaceae	EGO62937	EGO62935	EGO62939	EGO62944
861450	Anaeroglobus geminatus F0357	Firmicutes	Negativicutes	Selenomonadales	Veillonellaceae	EHM40704	EHM42998	EHM40702	EHM42878
1120992	Anaeromusa acidaminophila DSM 3853	Firmicutes	Negativicutes	Selenomonadales	Veillonellaceae	WP_018702907	WP_018702909	WP_018702905	WP_018702902
888060	Centipeda periodontii DSM 2778	Firmicutes	Negativicutes	Selenomonadales	Veillonellaceae	EGK56942	EGK56940	EGK56945	EGK60922
592028	Dialister invisus DSM 15470	Firmicutes	Negativicutes	Selenomonadales	Veillonellaceae	EEW97091	EEW96699	EEW97088	EEW96441
888062	Dialister micraerophilus DSM 19965	Firmicutes	Negativicutes	Selenomonadales	Veillonellaceae	EGF14886	EGF15228	EGF14884	EGF16767
742743	Dialister succinatiphilus YIT 11850	Firmicutes	Negativicutes	Selenomonadales	Veillonellaceae	EHO63095	EHO62108	EHO63093	EHO63666
742816	Megamonas funiformis YIT 11815	Firmicutes	Negativicutes	Selenomonadales	Veillonellaceae	EHR33587	EHR33589	EHR33585	EHR33583
1122217	Megamonas rupellensis DSM 19944	Firmicutes	Negativicutes	Selenomonadales	Veillonellaceae	WP_018998787	WP_018998788	WP_018998786	WP_018998784
1064535	Megasphaera elsdenii DSM 20460	Firmicutes	Negativicutes	Selenomonadales	Veillonellaceae	YP_004765144	YP_004765142	YP_004765146	YP_004765973
699218	Megasphaera genomosp. type_1 str. 28L	Firmicutes	Negativicutes	Selenomonadales	Veillonellaceae	EFD93492	EFD93494	EFD93490	EFD93969
706434	Megasphaera micronuciformis F0359	Firmicutes	Negativicutes	Selenomonadales	Veillonellaceae	EFQ04938	EFQ04936	EFQ04940	EFQ03872
1000569	Megasphaera sp. UPII 135-E	Firmicutes	Negativicutes	Selenomonadales	Veillonellaceae	EGS32759	EGS32768	EGS32766	EGS33282
500635	Mitsuokella multacida DSM 20544	Firmicutes	Negativicutes	Selenomonadales	Veillonellaceae	EEX68845	EEX68847	EEX68843	EEX68841
1321781	Mitsuokella sp. oral taxon 131 str. W9106	Firmicutes	Negativicutes	Selenomonadales	Veillonellaceae	ERL04981	ERL04983	ERL04979	ERL25154
1122947	Pelosinus fermentans DSM 17108	Firmicutes	Negativicutes	Selenomonadales	Veillonellaceae	EIW28203	EIW28205	EIW28201	EIW28196
749551	Selenomonas artemidis F0399	Firmicutes	Negativicutes	Selenomonadales	Veillonellaceae	EFW29846	EFW29848	EFW29844	EFW29826
1123250	Selenomonas bovis DSM 23594	Firmicutes	Negativicutes	Selenomonadales	Veillonellaceae	WP_019542593	WP_019542591	WP_020700516	WP_019542840
638302	Selenomonas flueggei ATCC 43531	Firmicutes	Negativicutes	Selenomonadales	Veillonellaceae	EEQ48460	EEQ48458	EEQ48462	EEQ47712
679201	Selenomonas infelix ATCC 43532	Firmicutes	Negativicutes	Selenomonadales	Veillonellaceae	EHG20624	EHG20622	EHG20626	EHG19890
585503	Selenomonas noxia ATCC 43541	Firmicutes	Negativicutes	Selenomonadales	Veillonellaceae	EFF66669	EFF66667	EFF66671	EFF65855
927704	Selenomonas ruminantium subsp. lactilytica TAM6421	Firmicutes	Negativicutes	Selenomonadales	Veillonellaceae	YP_005434328	YP_005434326	YP_005434330	YP_005434332
1127695	Selenomonas sp. oral taxon 138 str. F0429	Firmicutes	Negativicutes	Selenomonadales	Veillonellaceae	EKX96344	EKX96342	EKX96346	EKX99410
546271	Selenomonas sputigena ATCC 35185	Firmicutes	Negativicutes	Selenomonadales	Veillonellaceae	YP_004414317	YP_004414315	YP_004414319	YP_004414212
1123288	Sporomusa ovata DSM 2662	Firmicutes	Negativicutes	Selenomonadales	Veillonellaceae	EQB26499	EQB26497	EQB26501	EQB26506
401526	Thermosinus carboxydivorans Nor1	Firmicutes	Negativicutes	Selenomonadales	Veillonellaceae	EAX46454	EAX46456	EAX46472_EAX46473	EAX46467
1128111	Veillonella atypica KON	Firmicutes	Negativicutes	Selenomonadales	Veillonellaceae	EKY18960	EKY18958	EKY18962	EKY18964
546273	Veillonella dispar ATCC 17748	Firmicutes	Negativicutes	Selenomonadales	Veillonellaceae	EEP65009	EEP65011	EEP65007	EEP65005
479436	Veillonella parvula DSM 2008	Firmicutes	Negativicutes	Selenomonadales	Veillonellaceae	YP_003311498	YP_003311501	YP_003311496	YP_003311494
883156	Veillonella ratti ACS-216-V-Col6b	Firmicutes	Negativicutes	Selenomonadales	Veillonellaceae	EKU77968	EKU77970	EKU77966	EKU77964
944564	Veillonella sp. oral taxon 780 str. F0422	Firmicutes	Negativicutes	Selenomonadales	Veillonellaceae	EGS34775	EGS34823	EGS34753	EGS34809
1123511	Zymophilus raffinosivorans DSM 20765	Firmicutes	Negativicutes	Selenomonadales	Veillonellaceae	WP_019551878	WP_019551880	WP_019551876	WP_019551873
